# Supplementary material for: Drug-Loaded Mesoporous Silica Nanoparticles Enhance Antitumor Immunotherapy by Regulating MDSCs
Source: Molecules. 2024 May 22;29(11):2436. doi: 10.3390/molecules29112436 (PMC11173511; doi:10.3390/molecules29112436)
Supplement: Supplementary file 1 [file molecules-29-02436-s001.zip]

Archive with 1 entries (1 files):
- molecules-2992951-supplementary.pdf
